# Supplementary material for: Synthesis of Needle-like CoO Nanowires Decorated with Electrospun Carbon Nanofibers for High-Performance Flexible Supercapacitors
Source: Nanomaterials (Basel). 2024 Nov 4;14(21):1770. doi: 10.3390/nano14211770 (PMC11547584; doi:10.3390/nano14211770)
Supplement: Supplementary file 1 [file nanomaterials-14-01770-s001.zip]

Archive with 1 entries (1 files):
- nanomaterials-2843948-supplementary.pdf
